# Supplementary material for: Detection of antimicrobial resistance genes associated with the International Space Station environmental surfaces
Source: Sci Rep. 2018 Jan 16;8:814. doi: 10.1038/s41598-017-18506-4 (PMC5770469; doi:10.1038/s41598-017-18506-4)
Supplement: Supplementary file 2 — Table S1 [file 41598_2017_18506_MOESM2_ESM.xlsx]

## Sheet: Sheet1
Closest bacterial species	Strain	Flight session #	Location #	Cefazolin (CZ-30)	Cefoxitin (FOX-30)	Ciprofloxacin (CIP-5)	Erythromycin (E-15)	Gentamycin (GM-10)	Oxacillin (OX-1)	Penicillin (P-10)	Rifampin (RA-5)	Tobramycin (NN-10)
				I: 15-17	I:15-17	I:16-20	I:14-22	I:13-14	I:11-12	≤28	I:17-19	I:13-14			resistant
															intermediate
Acinetobacter pittii	IIF1SW-B2	2	1	6	6	22	16	17	6	6	9	17			susceptible
	IIF1SW-P1	2	1	6	6	25	18	15	6	6	10	17			Vitek results
	IIF1SW-P2	2	1	6	6	23	14	17	6	6	10	18
	IIF1SW-P3	2	1	6	6	22	15	16	6	6	10	18
	IIF1SW-P4	2	1	6	6	30	20	17	6	6	10	18
	IIF1SW-P5	2	1	6	6	22	14	17	6	6	10	16
Enterobacter bugandensis	IF2SW-B1	1	2	6	6	15	19	9	6	16	12	8
	IF2SW-B4	1	2	6	6	15	10	15	6	6	6	13
	IF2SW-B5	1	2	6	6	15	10	15	6	6	6	12
	IF2SW-P2	1	2	6	6	15	8	12	6	6	6	15
	IF2SW-P3	1	2	6	6	17	8	15	6	6	6	12
	IF3SW-P2	1	3	6	6	18	8	14	6	6	6	17
Enterobacteriaceae	IIIF2SW-B2	3	2	19	19.5	25.5	10.5	14.5	6	6	6	15.5
	IIIF3SW-B1	3	3	20	18	18.5	6	15.5	6	6	6	13.5
	IIIF3SW-B2	3	3	20.5	17.5	19	6	18	6	6	6	16.5
	IIIF4SW-B2	3	4	13	14.5	30.5	9.5	16	6	6	10	17
Klebsiella quasipneumoniae subsp. similipneumoniae	IF1SW-B2	1	1	15	17	13	8	15	6	6	6	12
	IF2SW-B2	1	2	13	15	15	10	15	6	6	6	12
	IF2SW-B3	1	2	15	17	17	10	15	6	6	6	13
	IF1SW-P3	1	1	12	15	15	8	15	6	6	6	13
	IF1SW-P4	1	1	13	12	18	8	16	6	6	6	15
	IF2SW-P1	1	2	16	14	16	7	14	6	6	6	13
	IF3SW-P1	1	3	15	13	15	8	11	6	6	6	15
Pantoea conspicua	IF5SW-B1	1	5	18	12	22	10	13	6	6	11	15
	IF5SW-B2	1	5	17	12	25	10	14	6	6	12	14
	IF5SW-P1	1	5	17	12	24	10	12	6	6	11	15
	IF5SW-P2	1	5	17	11	23	10	20	6	6	10	15
	IIF5SW-B1	2	5	17	18	25	11	15	6	6	10	15
	IIF5SW-B2	2	5	19	12	30	12	16	6	6	12	14
	IIF5SW-B5	2	5	20	12	25	10	15	6	6	11	15
	IIF5SW-P1	2	5	19	11	25	11	15	6	6	10	16
	IIF5SW-P2	2	5	18	14	25	12	15	6	6	11	15
	IIF5SW-P3	2	5	18	17	35	12	14	6	6	11	13
	IIF5SW-P4	2	5	20	12	25	10	12	6	6	12	15
	IIF5SW-P5	2	5	21	12	27	10	15	6	6	11	15
Pantoea dispersa	IIIF1SW-B1	3	1	29.5	22.5	20.5	23.5	25	14.5	23	22.5	12
	IIIF1SW-B3	3	1	22	12	30	15	15	6	6	9.5	12
	IIIF1SW-B4	3	1	20.5	12	22	11	13	6	6	8.5	12
	IIIF1SW-B5	3	1	18.5	21	30.5	7.5	20.5	6	6	8.5	16.5
	IIIF4SW-B1	3	4	11.5	12.5	29	10	15.5	6	6	7.5	16.5
													Ciprofloxacin	Erythromycin	Gentamycin	Oxacillin	Rifampicin	Penicillin	Clindamycin	Levofloxacin	Linezolid	Moxifloxacin	Nitrofurantoin	Quinupristin	Tetracycline	Tigecycline	Trimethoprim	Vancomycin
Staphylococcus aureus subsp. anaerobius	IF4SW-P1	1	4	30	24	19	6	11	21	28	26	12	S	R	S	S	S	S	R	S	S	S	S	S	S	S	S	S
	IF4SW-P3	1	4	35	23	36	6	18	20	27	25	21	S	R	S	S	S	S	R	S	S	S	S	S	S	S	S	S
	IF4SW-P5	1	4	35	25	25	6	10	23	27	28	12	S	R	S	S	S	R	R	S	S	S	S	S	S	S	S	S
	IF6SW-P1A	1	6	23	22	27	23	16	16	11	26 (6)	16	S	S	S	S	S	R	S	S	S	S	S	S	S	S	S	S
	IF6SW-P2	1	6	22	25	25	21	10	11	10	30 (12)	16	S	S	S	S	S	R	S	S	S	S	S	S	S	S	S	S
	IF6SW-P3A	1	6	22	22	28	27	15	16	11	28 (9)	15	S	S	S	S	S	R	S	S	S	S	S	S	S	S	S	S
	IF7SW-P3	1	7	32	28	22	6	17	20	30	26	19	S	R	S	S	S	S	R	S	S	S	S	S	S	S	S	S
	IIF6SW-P1	2	6	22	23	28	25	16	15	9	27 (6)	18	S	S	S	S	S	R	S	S	S	S	S	S	S	S	S	S
	IIF6SW-P2	2	6	21	22	27	22	14	10	15	28 (6)	10	S	S	S	S	S	R	S	S	S	S	S	S	S	S	S	S
	IIF6SW-P3	2	6	25	24	27	22	15	19	14	30 (6)	14	S	S	S	S	S	R	S	S	S	S	S	S	S	S	S	S
	IIF8SW-P1	2	8	25	25	25	20	15	18	11	28 (6)	15	S	S	S	S	S	R	S	S	S	S	S	S	S	S	S	S
	IIF8SW-P2	2	8	20	22	26	20	15	18	10	25 (8)	15	S	S	S	S	S	R	S	S	S	S	S	S	S	S	S	S
Staphylococcus haemolyticus	IIF2SW-P3	2	2	35	25	23	25	18	20	35	26	20
	IIF2SW-P4	2	2	27	25	25	26	20	25	35	30	24
	IIF2SW-P5	2	2	35	26	26	22	18	22	36	30	20
Staphylococcus hominis	IIF3SW-P1	2	3	32	22	30	6	20	20	20	30	16
	IIF3SW-P2	2	3	32	22	30	6	25	25	20	40	18
			resistant	0.29	0.49	0.14	0.64	0.14	0.68	0.92	0.66	0.19
			intermediate	0.14	0.08	0.14	0.25	0.19	0	0	0	0.14
			susceptible	0.57	0.43	0.72	0.11	0.67	0.32	0.08	0.34	0.26
