# Supplementary material for: Detection of antimicrobial resistance genes associated with the International Space Station environmental surfaces
Source: Sci Rep. 2018 Jan 16;8:814. doi: 10.1038/s41598-017-18506-4 (PMC5770469; doi:10.1038/s41598-017-18506-4)
Supplement: Supplementary file 3 — Table S2 [file 41598_2017_18506_MOESM3_ESM.xlsx]

## Sheet: Sheet1
personal identifier	NCBI GI#	gene	organism (if applicable)	antibiotic class	function	location
59	gi|10119923	mefA	S. pneumoniae	macrolide	macrolide-efflux protein A	genome
104	gi|111608743	vga(A)LC	S.haemolyticus	lincosamide-streptogramin A	lincosamide-streptogramin A resistance protein	genome
106	gi|113926753	mphC	S.equorum	macrolide	macrolide 2'-phosphotransferase	genome
62	gi|12044259	bla TEM-1 gene	K.pneumoniae	beta-lactam	beta-lactamase	plasmid E3
36	gi|1272325	sat/aphA-3	S.aureus	streptothricin/kanamycin	streptothricin acetyl transferase/3'5'-aminoglycoside phosphotransferase	genome
65	gi|14091411	bla2	B.anthracis	penicilin	beta-lactamase II	genome
66	gi|14190155	pbp5	E.faecium	penicilin	penicillin-binding protein 5	genome
8	gi|143737	tet	B. stearothermophilus	tetracycline	tetracycline resistance protein	plasmid pTHT15
9	gi|148305	blaZ	E.faecium	beta-lactam	beta-lactamase	genome
11	gi|150236	ermCD	C. diphtheriae	erythromycin	methylase	plasmid pNG2
67	gi|15072713	ermF	B. thetaiotaomicron	macrolide-lincosamide-streptogramin B	rRNA adenine N-6-methyltransferase	transposon CTnDOT
13	gi|150832	tet	S.aureus	tetracycline	tetracycline resistance protein	plasmid pNS1
109	gi|150953431	macB/cspD	K. pneumoniae	macrolide	accessory protein to ABC-type macrolide	genome
19	gi|153040	linA	S.aureus	lincosaminide	lincosaminide nucleotidyltransferase	genome
20	gi|153050	msrB	S.xylosus	erythromycin	erythromycin resistance protein	plasmid
21	gi|153070	ermC	S.aureus	macrolide-lincosamide-streptogramin B	23S ribosomal RNA methylase	plasmid pT48
22	gi|153078	qacD	S.aureus	disinfectant		mobile
25	gi|154988	fosA	S.marcescens	fosfomycin	fosfomycin-resistance protein	transposon:Tn2921
70	gi|15721854	bla-LEN	K. pneumoniae	beta-lactam	beta-lactamase	genome
112	gi|162417574	tet	Clostridiaceae	tetracycline	tetracycline resistance protein	genome
72	gi|18390034	ermML	M. luteus	erythromycin and macrolide-lincosamide-streptogramin B	ermML leader peptide and 23S ribosomal RNA methyltransferase	plasmid pMEC2
73	gi|18478326	mefA	S. pyrogenes	macrolide	macrolide-efflux protein A	Tn1207.2
114	gi|194718510	aadE	E.faecalis	aminoglycosides	aminoglycoside 6-adenylyltransferase	genome
75	gi|21433609	bla1	B.anthracis	beta-lactam	beta-lactamase	genome
27	gi|216974	norA	S.aureus	quinol	efflux pump	genome
77	gi|21885263	strA/strB	V. cholerae	streptomycin		transposon
78	gi|21886737	aadE	E.faecium	aminoglycosides	aminoglycoside adenyltransferase	plasmid pUW786
40	gi|2190969	ermTR	S.pyrogenes	erythromycin	erythromycin resistance methylase	genome
81	gi|28170637	qacJ	S.aureus	quaternary ammonium	multidrug efflux protein	pNVH01 plasmid
83	gi|29539351	mecA	S.aureus	methicillin	penicillin-binding protein 2	staphylococcal cassette chromosome
119	gi|316994946	orf2/ileS	S.aureus	mupirocin	hypothetical protein (orf2) and isoleucyl-tRNA synthetase	plasmid pPR1
86	gi|32350897	lsa	E.faecalis	lincosamides and streptogramins	putative efflux of lincosamides and streptogramins	genome
87	gi|33330900	qacB	S.aureus	divalent cations	multidrug efflux protein	genome
121	gi|337255599	oqxA/oqxB	E.coli	olaquindox	multidrug efflux protein	plasmid pGDA29
42	gi|3676404	dfrA	S.aureus	trimethoprim	trimethoprim resistance protein	plasmid pJE1
90	gi|37359457	erm34	B.clausii	macrolide	ribosomal methylase	genome
91	gi|38492180	mefE	S.pneumoniae	macrolide	macrolide efflux protein E	transposon Tn2009
123	gi|387568115	blaMIR-6	E.cloacae	beta-lactam	class C beta- lactamase
43	gi|3892641	msrSA/mphBM	S.aureus	macrolide	macrolide efflux protein, macrolide 2′-phosphotransferase II	plasmid pMS97
45	gi|4539615	femB	S.haemolyticus	methicillin	factor essential for methicillin resistance
46	gi|4558518	mir-1	K. pneumoniae	beta-lactam	beta-lactamase	plasmid pMG230
47	gi|4583495	tetG	Pseudomonas	tetracycline	tetracycline resistance protein	plasmid pPSTG2
2	gi|46626	blaZ	S.aureus	beta-lactam	beta-lactamase	plasmid pI258
5	gi|47000	msrA	S.epidermidis	erythromycin	erythromycin resistance protein	genome
6	gi|48189	tetM	Streptococcus	tetracycline	tetracycline resistance protein	transposon Tn1545
48	gi|4827074	bla ACT-1	K. pneumoniae	beta-lactam	beta-lactamase
49	gi|4929298	femA	S.aureus	methicillin	factor essential for methicillin resistance	genome
50	gi|5002311	blaSHV-1	E.coli	beta-lactam	beta-lactamase	genome
93	gi|56159280	tet38	S.aureus	tetracycline	tetracycline resistance protein	genome
54	gi|6165959	pbp2a	S. pneumoniae	beta-lactam	penicillin-binding protein 2a	genome
55	gi|6912038	pbp3	S.aureus	beta-lactam	penicillin-binding protein 3	genome
99	gi|71040520	dfrG	S.aureus	trimethoprim	dihydrofolate reductase
100	gi|77745624	mupA	S.aureus	mupirocin	isoleucyl tRNA synthetase	genome
101	gi|82174018	tetW	Butyrivibrio fibrisolvens	tetracycline	ribosomal protection protein	transposon TnB1230
102	gi|82655079	blaOKP-A	K. pneumoniae	beta-lactam	beta-lactamase	genome
57	gi|8546572	blaIMP-2	A.baumanii	beta-lactam	class B beta-lactamase
58	gi|9909829	ampR/ampC	Ochrobactrum anthropi	beta-lactam	transcriptional activator and beta-lactamase
69	gi|15487340	macB	E.coli	macrolide	macrolide specific ABC efflux carrier
44	gi|4416229	ind1	Chryseobacterium indologenes	beta-lactam	beta-lactamase II
61	gi|10442769	msrC	E.faecium	macrolide	macrolide resistance protein
92	gi|49240382	aac(6’)	S.aureus	aminoglycosides	aminoglycoside 6'-N-acetyltransferase	plasmid
71	gi|16266936	vcaM	Vibrio cholerae	tetracycline/fluoroquinolones	ABC tyoe efflux carrier	genome
84	gi|30314627	ampC bla CFE-1	E.coli	beta-lactam	beta-lactamase
